# Supplementary material for: Finding phylogeny-aware and biologically meaningful averages of metagenomic samples: L2UniFrac
Source: Bioinformatics. 2023 Jun 30;39(Suppl 1):i57–65. doi: 10.1093/bioinformatics/btad238 (PMC10311324; doi:10.1093/bioinformatics/btad238)
Supplement: btad238_Supplementary_Data [file btad238_supplementary_data.zip]

Archive with 6 entries (5 files):
- btad238_Supplementary_Data/
- btad238_Supplementary_Data/Koslicki.225.sup.clean.pdf
- btad238_Supplementary_Data/koslicki.225.sup.red.pdf
- btad238_Supplementary_Data/Supplementary clean.tex
- btad238_Supplementary_Data/Supplementary.tex
- btad238_Supplementary_Data/suppref.bib
