# Supplementary material for: Finding phylogeny-aware and biologically meaningful averages of metagenomic samples: L2UniFrac
Source: Bioinformatics. 2023 Jun 30;39(Suppl 1):i57–65. doi: 10.1093/bioinformatics/btad238 (PMC10311324; doi:10.1093/bioinformatics/btad238)
Supplement: btad238_Supplementary_Data [file btad238_supplementary_data.zip › btad238_Supplementary_Data/Supplementary.tex]

\documentclass{article}
\usepackage[utf8]{inputenc}
%\usepackage[a4paper, total={6in, 10in}]{geometry}
\usepackage[margin=0.75in]{geometry}
\usepackage{graphicx}
\usepackage{subfig}
\usepackage{subcaption}
\usepackage{booktabs}
\usepackage{amsmath}
\usepackage{amssymb} 
\usepackage{amsfonts} 
\usepackage{amsthm}
\usepackage{algorithm,algpseudocode}
%\usepackage{tikz}
%\usepackage{xr}
\renewcommand{\thefigure}{S\arabic{figure}}
\setcounter{figure}{0}
\usepackage{hyperref}
\usepackage{subfigure}
\usepackage{xcolor}
\usepackage{caption}

\usepackage{biblatex}
\addbibresource{suppref.bib}

\newtheorem{theorem}{Claim}
\newtheorem{corollary}{Corollary}[theorem]
\newtheorem{lemma}[theorem]{Lemma}
\newtheorem{example}{Example}
\theoremstyle{definition}
\newtheorem{definition}{Definition}


\begin{document}
\setcounter{section}{0}
\renewcommand{\thesection}{S\arabic{section}}
%\textbf{ Supplemental Materials}
%\widetext
\author{Wei Wei$^1$,  Andrew Millward$^2$,  David Koslicki$^{1,2,3}$}
\date{%
    {\small
    $^1$Huck Institutes of Life Sciences, Pennsylvania State University\\%
    $^2$Department of Computer Science and Engineering, Pennsylvania State University\\
    $^3$Department of Biology, Pennsylvania State University \\[2ex]%
    \today
    }
}
\title{\textbf{Supplemental Materials: Finding phylogeny-aware and biologically meaningful averages of metagenomic samples: $L_2$UniFrac}}
\maketitle

\section{Mathematical descriptions and proofs}
\label{sec:math}
\subsection{Definitions and terminology} \label{sec: L2U-definition}
We recall the following definitions of $L_1$ and $L_2$ UniFrac from the Methods section of the main manuscript.

\subsubsection{$L_1$UniFrac}
In the original description of UniFrac distance as 1-Wasserstein distance, each sample is represented as a probability vector in $\mathbb{R}^N$ where $N$ is the number of nodes on the phylogenetic tree. Given such two vectors $P$ and $Q$, the UniFrac distance between them can be computed by by computing
$${\mathrm{UniFrac}}(P,Q) =||W(P-Q)||_{L_1}$$
where $W$ is an $N \times N$ matrix with the $i$-th row being the indicator function describing the subtree rooted at node $i$ scaled by length of the branch connecting node $i$ and its ancestor (see section \ref{sec:invertibility-of-W} below). 

\subsubsection{$L_2$UniFrac}
The $L_2$UniFrac can be expressed in a similar manner, with the $L_1$ norm replaced by $L_2$ norm and $W$ scaled by the square-root of branch lengths instead. The scaling of branch lengths by taking square-root is motivated by the biological meaning that would result from this expression as noted by Evans and Matsen \cite{Evans_Kantorovich_2012, McClelland_thesis}. Since the branch lengths are simply a measure of phylogenetic proximity, taking the square-root will not change the underlying principle of this computation. We denote this expression by
\begin{equation}
\label{eqn:ast}
    L_2{\mathrm{UniFrac}}(P,Q) =||W_{\sqrt{.}}(P-Q)||_{L_2}.
\end{equation}

%$$L_2{\mathrm{UniFrac}}(P,Q) %=||W_{\sqrt{.}}(P-Q)||_{L_2}. \hrulefill \ast$$ %($\ast$). 
For any distribution $P$, we will refer to the metric spaces where $WP$ and $W_{\sqrt{.}}P$ lie in the $L_1$UniFrac space and the $L_2$UniFrac space respectively.

\subsection{Invertibility of $W$ and $W_{\sqrt{.}}$} \label{sec:invertibility-of-W}

\begin{theorem}
    For any given tree with non-zero branch lengths, the corresponding $W$ or $W_{\sqrt{.}}$ constructed as above is invertible.
\end{theorem}

\begin{proof}
We proof this claim by showing that $W$ and $W_{\sqrt{.}}$ are lower triangular matrices with non-zero diagonal entries, indicating that they are full-rank matrices and are thus invertible.

To construct $W$ or $W_{\sqrt{.}}$ given a tree $T$ with $N$ nodes, we first define an indicator function as follows:\\
\begin{equation}
    w_j(i)= 
\begin{cases}
    1 & \text{if $i$ is a node on the subtree of $T$ rooted at node $j$ }\\
    0              & \text{otherwise.}
\end{cases}
\end{equation}
Let $w_j$ be a row vector with entry $i$ being $w_j(i)$ for $1 \leq i \leq n$. Then $w_j$ will have 1 on position $j$ as well as all descendants of $j$, and 0 everywhere else. In particular, $w_j(i) = 0\ \forall i \geq j$. Let $W'$ be a matrix with row $j$ being $w_j$ for $1 \leq j \leq n$. Then it can be observed that $W'$ is an $N \times N$ lower-triangular matrix with 1 on the diagonal, and is thus invertible. Now $W$ (or $W_{\sqrt{.}}$) is constructed by scaling $W'$ row by row by a positive factor (some non-zero function of the length of the corresponding branch, be it the branch length itself or the square-root of it). The resulting matrix is still a lower-triangular matrix with non-zero diagonal entries, and is hence invertible. 
\end{proof}

In the next section, we present the algorithms that compute $W_{\sqrt{.}}$ and its inverse respectively, and the utilities of these operations. 

\subsection{Motivation and computations of $W_{\sqrt{.}}$ and $W^{-1}_{\sqrt{.}}$}

The first motivation for the computation of $W_{\sqrt{.}}$ is for the purpose of clustering in $L_2$UniFrac space, as demonstrated in Section 3.1. As the definition \eqref{eqn:ast} of $L_2$UniFrac shows, the $L_2$UniFrac distance between two distribution vectors $P$ and $Q$ can be equivalently expressed as $||W_{\sqrt{.}}P-W_{\sqrt{.}}Q||_{L_2}$, which is simply the $L_2$ distance between two $W_{\sqrt{.}}$-transformed vectors. Instead of constructing the actual matrix $W_{\sqrt{.}}$ and perform matrix multiplication, which is both time-consuming and space-consuming, Algorithm \ref{algo:supp-push-up} performs this exact process in a bottom-up fashion with respect to tree $T$, resulting in a linear-time and linear-space performance. As this algorithm can be perceived as aggregating the masses from leaves up the tree $T$, resulting in an `aggregated vector' in $L_2$UniFrac space, we term this algorithm `$L_2$-aggregate' to illustrate this property. The correctness of a very similar algorithm, but the $L_1$UniFrac case, is shown by Wei and Koslicki in \cite{wgsunifrac}, which can be directly adopted to demonstrate the correctness of Algorithm \ref{algo:supp-push-up} by substituting $l(i)$ with $\sqrt{l(i)}$.

\begin{algorithm}
	\caption{$L_2$-aggregate: an algorithm to obtain the $L_2$-aggregated vector given a probability vector $P$} \label{algo:supp-push-up}
	\begin{algorithmic}[1]
	\State Input:\\ $P$, $T$, where $P$ is a probability vector with entries representing relative abundances summing up to 1, $T$ being the phylogenetic tree with the ancestor of a node $i$ denoted by $a(i)$ and the branch length between $i$ and $a(i)$ denoted by $l(i)$.
	\State Initialization: $\overline{P} = P$
		\For {$i$ in 1, \ldots, $|T| -1 $} \Comment{Ordered from the leaves to the root}
		    \State $\overline{P}[a(i)] += \overline{P}[i]$ \Comment{aggregating mass up}
			\State $\overline{P}[i] = \overline{P}[i] \cdot \sqrt{l(i)}$ 
		\EndFor
	\State return $\overline{P}$
	\end{algorithmic} 
\end{algorithm}

Similarly, we have Algorithm \ref{algo:supp-inverse} that computes $W^{-1}_{\sqrt{.}}$, which we termed `inverse $L_2$-aggregate' as it reverses the effect of Algorithm \ref{algo:supp-push-up} to obtain the original vector $P$ from its aggregated counterpart $\overline{P}$.

\begin{algorithm}
	\caption{Inverse-aggregate: an algorithm that reverse $L_2$-aggregate to obtain a probability vector in the original space, given an aggregated vector in the $L_2$UniFrac space.} \label{algo:supp-inverse}
	\begin{algorithmic}[1]
	\State Input:\\ $\overline{P}$, $T$, where $\overline{P}$ is a probability vector in the $L_2$UniFrac space, $T$ being the taxonomic tree with the ancestor of a node $i$ denoted by $a(i)$ and the branch length between $i$ and $a(i)$ denoted by $l(i)$.
	\State Initialization: $P = \overline{P}$
		\For {$i$ in 1, \ldots, $|T| -1 $} \Comment{Ordered from the leaves to the root}
		    \State $v = \overline{P}[i]$
		    \State $P[a(i)] -= \frac{1}{\sqrt{l(i)}} * v$ 
		\EndFor
	\State return $P$
	\end{algorithmic} 
\end{algorithm}

It is noteworthy that the existence of Algorithm \ref{algo:supp-inverse} is not merely for mathematical completeness, but has the actual application of converting an aggregated vector $\overline{P}$ in the $L_2$UniFrac space to the corresponding distribution vector $P$ in the distribution space, even if $P$ is not a naturally-existing distribution by itself.

For instance, $\overline{P}$ can be a vector that is obtained by applying Algorithm \ref{algo:supp-push-up} to a group of samples belonging to the same environment and taking the average of these $L_2$-aggregated vectors. Algorithm \ref{algo:supp-inverse} allows one to obtain the corresponding distribution $P$, which can be seen as an `average' distribution representing the environment. 

\subsection{Obtaining the average sample in $L_1$ and $L_2$ UniFrac space}
\label{sec:L1-L2-averages}
We first give a formal definition to average distribution in a metric space. 

\begin{definition}[Barycenter]
Let $X = \left(\mathbb{R}^N, d\right)$ be a metric space, the barycenter $x^*$, or the average distribution of $n$ probability distributions $x^1$, $x^2$ ..., $x^n$ in $X$ is defined by:
\begin{equation}
    x^* = \arg \min_x \sum_{i=1}^n d(x^i, x).
\end{equation}
\end{definition}

\begin{theorem}
    The barycenter of a finite number of vectors in $L_1$ space is equivalent to the median of the vectors.
\end{theorem}

\begin{proof}
    Let $x^1$, $x^2$, ..., $x^n \in (\mathbb{R}^N, |.|)$ be $n$ vectors in $L_1$ space, where $|.|$ is the $L_1$-norm. Then the barycenter $x^*$ satisfies
    \begin{align}
        x^* &= \arg \min_x \sum_{i=1}^n |x - x^i|\\
        \Rightarrow x^*_j &= \arg \min_{x_j} \sum_{i=1}^n |x_j-x^i_j| \quad \forall 1 \leq j \leq N.\\
    \end{align}
    Suppose $x^*_j$ is not the median of $x^1_j, x^2_j, ..., x^n_j$. Then, assume without loss of generality that $p$ out of $n$ $x_j$'s are smaller than $x^*_j$ and $q$ out of $n$ $x_j$'s are greater than or equal to $x^*_j$, such that $p+q = n$ and $p < q$. Let $\overline{x}_j$ be the smallest number greater than $x^*$ and let $d = |\overline{x}_j-x^*_j|$. Then
    \begin{equation}
        \sum_{i=1}^n |\overline{x}_j - x^i_j| = \sum_{i=1}^n |x^*_j - x^i_j| + pd - qd < \sum_{i=1}^n |x^*_j - x^i_j|
    \end{equation}
    which is a contradiction.
\end{proof}

\subsubsection{The insufficiency of $L_1$ average distribution} \label{sec:l1-insufficient}
The result of the previous section shows that, given $n$ distributions $P^1$, $P^2$, ..., $P^n$ and aggregation matrix $W$, the barycenter of $WP^1$, $WP^2$, ..., $WP^n$ in $L_1$UniFrac space is equivalent to their component-wise median. However, \textcolor{red}{when this median vector is projected back to the distribution space by applying $W^{-1}$, it} does not guarantee a biologically meaningful average distribution with respect to $L_1$UniFrac. We provide an example of this below.

\begin{example}
    Consider $P^1 = (0.3,0,0,0.7)$, $P^2 = (0, 0.3, 0.2, 0.5)$, $P^3=(0.4,0.4,0.2, 0)$ and $W = \begin{bmatrix}
        .9\ 0\ 0\ 0\\
        0\ .9\ 0\ 0\\
        .1\ .1\ .1\ 0\\
        1\ 1\ 1\ 1\\
    \end{bmatrix}$.
\end{example}

We have $WP^1=(0.27, 0, 0.03, 1)$, $WP^2 = (0, 0.27, 0.05, 1)$, $WP^3 = (0.36, 0.36, 0.1, 1)$ and the barycenter $WP^* =(0.27, 0.27, 0.05, 1)$. 
However, $W^{-1}P^* = (0.3, 0.3, -0.1, 0.5)$, which contains a negative entry, despite the fact that the entries sum up to 1. This means that the $W^{-1}P^*$ fails to uphold the biological meaning of representing an average microbial distribution. 

\textcolor{red}{This issue does not only occur in carefully constructed theoretical examples, but is actually prevalent in real world cases. See Table 1 of the main text where this same problem occurs in every real-world environment we studied.}


This issue can be avoided when $L_2$UniFrac is used instead of $L_1$UniFrac.
\subsubsection{The advantages of $L_2$ average distribution} \label{sec:l2-barycenter}

\begin{theorem} \label{thm:mean-barycenter}
    The barycenter of a finite number of vectors in $L_2$ space is equivalent to component-wise mean of the vectors.
\end{theorem}

\begin{proof}
     Let $x^1$, $x^2$, ..., $x^n \in (\mathbb{R}^N, ||.||)$ be $n$ vectors in $L_2$ space, where $||.||$ is the $L_2$-norm. Then the barycenter $x^*$ satisfies
     \begin{align}
         x^* &= \arg \min_x \sum_{i=1}^n\sqrt{\sum_{j=1}^N(x^i_j-x_j)^2} \\
       \Rightarrow  x^*_j&= \arg \min_x \sum_{i=1}^n(x^i_j-x_j)^2 
     \end{align}
     This implies $\sum_{i=1}^n(x^i_j-x_j)^2$ attains its minimum when $x_j = x_j^*$. Taking the derivative of $\sum_{i=1}^n(x^i_j-x^*_j)^2$, we have    
     \begin{align}
         \sum_{i=1}^n(x^i_j-x^*_j) &= 0\\ 
         \sum_{i=1}^n x^i_j- nx^*_j &= 0\\
          x_j^* &= \frac{1}{n}\sum_{i=1}^n x^i_j.\\
     \end{align}
\end{proof}

\begin{theorem} \label{thm:l2u-mean=comp-wise-mean}
\label{thm:4}
Given $n$ probability vectors $x^1, x^2, ..., x^n$ in $\mathbb{R}^N$ satisfying $x^i_j \geq 0$  $\forall 1 \leq j \leq N $ and $\sum^N_{j=1}x^i_j=1$ $\forall 1 \leq i \leq n$, and an invertible matrix $W \in \mathbb{R^{N \times N}}$, let $x^*$ denote the $L_2$-average vector obtained as described above by successively applying $W$, taking the average, and applying $W^{-1}$. Then $x^*$ is a probability vector. Namely, $x^*_j \geq 0$ $\forall 1 \leq j \leq N$ and $\sum^N_{j=1} x^*_j=1$.  
\end{theorem}

\begin{proof}
Let $\overline{x}$ denote the mean vector of the $L_2$-aggregated vectors in the $L_2$UniFrac space after applying $W$. Namely, 
\begin{align}
     \overline{x} &= \frac{1}{n}\sum^n_{i=1}Wx^i \\
 \Rightarrow \overline{x}_j &= \frac{1}{n} \sum^n_{i=1} 
      (w_{j1}x^i_1 + w_{j2}x^i_2 + ... + w_{jN}x^i_N) \\
      &= \frac{1}{n}(w_{j1}\sum_{i=1}^nx_1^i + w_{j2}\sum_{i=1}^nx_2^i+...+w_{jN}\sum_{i=1}^nx_N^i). \nonumber
\end{align}
 
Since $W$ is invertible, there exists $W^{-1}$ with $k,l$-entry denoted by $w'_{kl}$ such that $\overline{W}:= W^{-1}W$ satisfies 
\begin{equation}
    \overline{w}_{kl}= \sum^N_{j=1} w'_{kj}w_{jl}= 
\begin{cases}
    1 & \text{if $k=l$ } \label{eqn:cancel-out}\\ 
    0              & \text{otherwise}
\end{cases}.
\end{equation}
By definition, 
\begin{align}
     x^* &= W^{-1}\overline{x} \\
\Rightarrow  x^*_j   &= (w'_{j1}\ w'_{j2}\ ...\ w'_{jN}) \cdot \overline{x} \nonumber \\
&=\frac{1}{n}(w'_{j1}\ w'_{j2}\ ...\ w'_{jN}) \cdot \begin{bmatrix}
 \sum_{j=1}^N(w_{1j}\sum_{i=1}^nx_1^i) \\  
 \sum_{j=1}^N(w_{2j}\sum_{i=1}^nx_2^i) \\
 \vdots \\
 \sum_{j=1}^N(w_{Nj}\sum_{i=1}^nx_N^i) \nonumber\\   
\end{bmatrix}\\
&= \frac{1}{n} (\sum_{k=1}^N w'_{jk} \sum_{j=1}^N w_{1j}\sum_{i=1}^nx_k^i) \nonumber \\
&= \frac{1}{n}(\sum_{i=1}^nx_1^i 
\sum_{k=1}^Nw'_{jk}w_{k1} + 
\sum_{i=1}^nx_2^i \sum_{k=1}^Nw'_{jk}w_{k2} + ... +
\sum_{i=1}^nx_N^i \sum_{k=1}^Nw'_{jk}w_{kN}) \nonumber \\
&= \frac{1}{n} \sum_{i=1}^n x^i_j \sum_{k=1}^Nw'_{jk}w_{kj}\ \text{by (\ref{eqn:cancel-out})}\nonumber \\
&= \frac{1}{n}\sum_{i=1}^n x^i_j \label{eq:comp-wise-average}.
\end{align}

Since $x^i_j \geq 0 \forall i,j$, $x^*_j \geq 0 \forall j$. Also, $\sum_{j=1}^N x^*_j = \frac{1}{n}\sum_{i=1}^n\sum_{j=1}^N x^i_j = \frac{1}{n}(n) = 1$.
\end{proof}

This guarantees that the barycenter obtained with respect to $L_2$UniFrac will always be a distribution. Next, we show that not only is this $x^*$ an distribution, it is also the barycenter of $x^1$ through $x^n$ in $(\mathbb{R}^N, d)$ where $d$ is the $L_2$UniFrac metric.

\begin{theorem}
    Given probability distributions $x^1$, $x^2$, ..., $x^n$ in $\mathbb{R}^N$ and aggregation matrix $W$, let $y$ be the barycenter of $Wx^1$, $Wx^2$, ..., $Wx^n$ in $L_2$UniFrac space. Then $W^{-1}y$ is the barycenter of $x^1$, $x^2$, ..., $x^n$ in the distribution space under the $L_2$UniFrac metric.
\end{theorem} 

\begin{proof}
Let $x^*$ be the barycenter of $x^1$, $x^2$, ..., $x^2$ under $L_2$UniFrac.Then 
\begin{align}
    x^* &= \arg \min_x \sum^n_{i=1} ||W(x^i-x)||\\
    &= \arg \min_x \sum^n_{i=1} ||W(x^i-x)||^2 \\
    &= \arg \min_x \sum^n_{i=1} \sum^N_{j=1}(\sum^N_{k=1} w_{jk}(x^i_k-x_k))^2\\
    &= \arg \min_x \sum^n_{i=1} (\sum^N_{k=1} w_{jk}(x^i_k-x_k))^2 \quad \forall 1 \leq j \leq N\\
    \Rightarrow \sum^n_{i=1} \sum^N_{k=1} w_{jk}(x^i_k-x^*_k) &= 0 \label{here}\\
    \sum^N_{k=1} w_{jk}(\sum^n_{i=1}x^i_k-nx^*_k) &= 0.
\end{align}
where the derivative is taken in line \eqref{here} and is known to be zero as it's at a minimum.
Since $W$ is an arbitrary aggregation matrix, it has to be the case that $\sum^n_{i=1}x^i_k=nx^*_k$. Which in turn implies that
$x_k^* = \frac{1}{n}\sum^n_{i=1}x^i_k$ for all $k$. By claim \ref{thm:l2u-mean=comp-wise-mean}, $x^* = W^{-1}y$.
\end{proof}

Moreover, (\ref{eq:comp-wise-average}) shows that the $L_2$-average distribution obtained in this way is equivalent to taking the $L_2$ mean of the original distribution component-wise. This nice property is again absent in $L_1$UniFrac, as can be seen in this simple counter-example of $P^1=(1,0,0)$, $P^2=(0.17,0.33,0.5)$ and $P^3=(0.33,0.5,0.17)$, of which the component-wise median equates to $(0.33, 0.33, 0.17)$, which does not have components summing up to 1.


\subsection{Barycenter with respect to $L_2$UniFrac metric}
In this paper, we introduced the use of $L_2$UniFrac metric in place of the 1-Wasserstein-equivalent $L_1$UniFrac, and discussed its biological advantage of being able to yield the average distribution. In this section, we will discuss the significance of our results in a broader perspective.


Despite its popularity in measuring the dissimilarity between probability distributions, the Wasserstein distance is difficult to compute in general, having a cubic time complexity with respect to the number of supports \cite{FST-WB_2021}. Various attempts have been made to reduce the computational cost, either through approximation \cite{wasserstein_approximation_1985, barycenter_review}, or projection to lower dimensional space \cite{Rabin_sliced_WB_2012}, or looking for special cases where the computation can be simplified, such as the case of tree-Wasserstein distance \cite{Le_tree_sliced_2019}. We give a brief description of tree-Wasserstein distance. 

\begin{definition}[Tree metric]
    Given a finite set $\Omega$, a metric $d:\Omega \times \Omega \rightarrow \mathbb{R}$ is a tree metric if there exists a tree $T$ with non-negative edge lengths such that any element in $\Omega$ can be represented as a node on $T$ and for any $x,y \in \Omega$, $d(x,y)$ can be represented as a (unique) path between nodes $x$ and $y$ on $T$. \cite{Le_tree_sliced_2019}
\end{definition}

A tree-Wasserstein metric is simply a measurement of the optimal transport with a the underlying metric being a tree metric. Under these definitions, it can be noticed that the ($L_1$) UniFrac metric, being equivalent to the 1-Wasserstein distance, is specifically a tree-Wasserstein metric with the phylogenetic tree being the underlying tree structure. The tree-Wasserstein metric is a special case of the Wasserstein metric due to the fact that it has a closed a form and can thus be computed in linear time \cite{Lozupone_unifrac_2005, Le_tree_sliced_2019, FST-WB_2021}.

Another important question related to the Wasserstein metric is finding the barycenter in a Wasserstein metric space. The Wasserstein barycenter has been a widely studied topic and finds its application in diverse fields such as natural language processing \cite{WB_NLP_2018}, model ensembling \cite{WB_model_ensemble_2019}, and image processing \cite{WB_image_processing_2020, WB_text_mixing_2012}. As can be expected, the computation of Wasserstein barycenter is closely related to the computation of the Wasserstein metric itself. Given the relative ease of computing tree-Wasserstein metrics, there has been a fair amount of effort invested in studying tree-Wasserstein barycenters. Though various methods have been proposed to speed up the computation of tree-Wasserstein barycenters, finding the exact barycenters remain a hard problem \cite{FST-WB_2021}. Most of the proposed methods still involve complicated algorithms and constrains, and are approximations in nature \cite{FST-WB_2021,Le_tree_WB_2019}. Similarly for the case of $L_1$UniFrac, efficient computation of the exact barycenter remains an open problem, as demonstrated in Section \ref{sec:l1-insufficient}. However, by simply changing the metric from $L_1$UniFrac to $L_2$UniFrac, we are able to obtain the exact barycenter with respect to this metric by simply taking the component-wise mean. 

\section{Supplementary figures}
\begin{figure}[ht]
    \centering
    \includegraphics[width=\linewidth]{figs/classification_all_scores.png}
    \caption{Other scores evaluating classification performance. Higher score indicates a better performance in all cases.}
    \label{fig:all-classifications}
\end{figure}


\begin{figure}[h]
    \begin{subfigure}
    \centering
        \subfigure{\includegraphics[width=0.4\linewidth]{figs/all_pairwise_treatment_trimmed.png}}
    \end{subfigure}
     \begin{subfigure}
        \centering
        \subfigure{\includegraphics[width=0.5\linewidth]{figs/fecal_and_representative_pcoa_trimmed.png}}
    \end{subfigure}
    \begin{subfigure}
        \centering
        \subfigure{\includegraphics[width=0.5\linewidth]{figs/untreated_soil_and_representative_pcoa_trimmed.png}}
    \end{subfigure}
     \begin{subfigure}
        \centering
        \subfigure{\includegraphics[width=0.5\linewidth]{figs/sterile_soil_and_representative_pcoa_trimmed.png}}
    \end{subfigure}
    \caption{\textcolor{red}{PCoA plots showing the representative samples with respect to all the samples from the respective environments.}}
    \label{fig:pcoa}
\end{figure}


\begin{figure}[h]
    \begin{subfigure}
    \centering
        \subfigure{\includegraphics[width=0.5\linewidth]{figs/adenoma_genus_cancer_adenoma_diffabund.png}}
    \end{subfigure}
     \begin{subfigure}
        \centering
        \subfigure{\includegraphics[width=0.5\linewidth]{figs/adenoma_genus_control_adenoma_diffabund.png}}
    \end{subfigure}
    \begin{subfigure}
        \centering
        \subfigure{\includegraphics[width=0.5\linewidth]{figs/adenoma_genus_control_cancer_diffabund.png}}
    \end{subfigure}
    \caption{\textcolor{red}{Differentially abundant genuses between each of the condition pairs. The values are measured in terms of the $L_2$UniFrac.}}
    \label{fig:diffabund-genus}
\end{figure}

\clearpage
% -- % -- % -- % -- % -- %


\printbibliography
\end{document}
