# Supplementary material for: Finding phylogeny-aware and biologically meaningful averages of metagenomic samples: L2UniFrac
Source: Bioinformatics. 2023 Jun 30;39(Suppl 1):i57–65. doi: 10.1093/bioinformatics/btad238 (PMC10311324; doi:10.1093/bioinformatics/btad238)
Supplement: btad238_Supplementary_Data [file btad238_supplementary_data.zip › btad238_Supplementary_Data/suppref.bib]

@article{mcdonald2018striped,
  title={Striped UniFrac: enabling microbiome analysis at unprecedented scale},
  author={McDonald, Daniel and V{\'a}zquez-Baeza, Yoshiki and Koslicki, David and McClelland, Jason and Reeve, Nicolai and Xu, Zhenjiang and Gonzalez, Antonio and Knight, Rob},
  journal={Nature methods},
  volume={15},
  number={11},
  pages={847--848},
  year={2018},
  publisher={Nature Publishing Group}
}
@article{beta-diversity-association_2015, title={Beta-diversity metrics of the upper digestive tract microbiome are associated with body mass index}, volume={23}, ISSN={1930-7381}, DOI={10.1002/oby.21020}, abstractNote={Studies of the fecal microbiome have implicated the gut microbiota in obesity, but few studies have examined the microbial diversity at other sites. The association between obesity and the upper gastrointestinal (UGI) microbial diversity was explored. The UGI microbiome of 659 healthy Chinese adults with a measured body mass index (BMI) range of 15.0 to 35.7 was characterized using the 16S rRNA gene DNA microarray (HOMIM). In multivariate-adjusted models, alpha diversity was not associated with BMI. However, beta diversity, assessed by principal coordinate vectors generated from an unweighted UniFrac distance matrix of pairwise comparisons, was associated with BMI (third and fourth vectors, P = 0.01 and P = 0.03, respectively). Moreover, beta diversity, assessed by cluster membership (three clusters), was also associated with BMI; individuals in the first cluster [median BMI 22.35, odds ratio (OR) = 0.48, 95\% confidence interval (CI) = 0.05-4.34] and second cluster [median BMI 22.55, OR = 0.26, 95\% CI = 0.09-0.75] were significantly less likely to be obese (BMI ≥ 27.5) than those in the third cluster (median BMI 23.59). A beta-diversity metric of the UGI microbiome is associated with a four fold difference in obesity risk in this Asian population. Future studies should address whether the UGI microbiome plays a causal role in obesity.}, number={4}, journal={Obesity}, author={Lin, Shih-Wen and Freedman, Neal D. and Shi, Jianxin and Gail, Mitchell H. and Vogtmann, Emily and Yu, Guoqin and Klepac-Ceraj, Vanja and Paster, Bruce J. and Dye, Bruce A. and Wang, Guo-Qing and Wei, Wen-Qiang and Fan, Jin-Hu and Qiao, You-Lin and Dawsey, Sanford M. and Abnet, Christian C.}, year={2015}, pages={862–869} }
 
@article{betadiversity-pregnancy_2012, title={A Metagenomic Approach to Characterization of the Vaginal Microbiome Signature in Pregnancy}, volume={7}, DOI={10.1371/journal.pone.0036466}, abstractNote={While current major national research efforts (i.e., the NIH Human Microbiome Project) will enable comprehensive metagenomic characterization of the adult human microbiota, how and when these diverse microbial communities take up residence in the host and during reproductive life are unexplored at a population level. Because microbial abundance and diversity might differ in pregnancy, we sought to generate comparative metagenomic signatures across gestational age strata. DNA was isolated from the vagina (introitus, posterior fornix, midvagina) and the V5V3 region of bacterial 16S rRNA genes were sequenced (454FLX Titanium platform). Sixty-eight samples from 24 healthy gravidae (18 to 40 confirmed weeks) were compared with 301 non-pregnant controls (60 subjects). Generated sequence data were quality filtered, taxonomically binned, normalized, and organized by phylogeny and into operational taxonomic units (OTU); principal coordinates analysis (PCoA) of the resultant beta diversity measures were used for visualization and analysis in association with sample clinical metadata. Altogether, 1.4 gigabytes of data containing >2.5 million reads (averaging 6,837 sequences/sample of 493 nt in length) were generated for computational analyses. Although gravidae were not excluded by virtue of a posterior fornix pH >4.5 at the time of screening, unique vaginal microbiome signature encompassing several specific OTUs and higher-level clades was nevertheless observed and confirmed using a combination of phylogenetic, non-phylogenetic, supervised, and unsupervised approaches. Both overall diversity and richness were reduced in pregnancy, with dominance of Lactobacillus species (L. iners crispatus, jensenii and johnsonii, and the orders Lactobacillales (and Lactobacillaceae family), Clostridiales, Bacteroidales, and Actinomycetales. This intergroup comparison using rigorous standardized sampling protocols and analytical methodologies provides robust initial evidence that the vaginal microbial 16S rRNA gene catalogue uniquely differs in pregnancy, with variance of taxa across vaginal subsite and gestational age.}, number={6}, journal={PLoS ONE}, author={Aagaard, Kjersti and Riehle, Kevin and Ma, Jun and Segata, Nicola and Mistretta, Toni-Ann and Coarfa, Cristian and Raza, Sabeen and Rosenbaum, Sean and Veyver, Ignatia Van den and Milosavljevic, Aleksandar and Gevers, Dirk and Huttenhower, Curtis and Petrosino, Joseph and Versalovic, James}, year={2012}, pages={e36466} }
 
@article{enterotype_2017, title={Diversity and enterotype in gut bacterial community of adults in Taiwan}, volume={18}, DOI={10.1186/s12864-016-3261-6}, abstractNote={Gastrointestinal microbiota, particularly gut microbiota, is associated with human health. The biodiversity of gut microbiota is affected by ethnicities and environmental factors such as dietary habits or medicine intake, and three enterotypes of the human gut microbiome were announced in 2011. These enterotypes are not significantly correlated with gender, age, or body weight but are influenced by long-term dietary habits. However, to date, only two enterotypes (predominantly consisting of Bacteroides and Prevotella) have shown these characteristics in previous research; the third enterotype remains ambiguous. Understanding the enterotypes can improve the knowledge of the relationship between microbiota and human health. We obtained 181 human fecal samples from adults in Taiwan. Microbiota compositions were analyzed using next-generation sequencing (NGS) technology, which is a culture-independent method of constructing microbial community profiles by sequencing 16S ribosomal DNA (rDNA). In these samples, 17,675,898 sequencing reads were sequenced, and on average, 215 operational taxonomic units (OTUs) were identified for each sample. In this study, the major bacteria in the enterotypes identified from the fecal samples were Bacteroides, Prevotella, and Enterobacteriaceae, and their correlation with dietary habits was confirmed. A microbial interaction network in the gut was observed on the basis of the amount of short-chain fatty acids, pH value of the intestine, and composition of the bacterial community (enterotypes). Finally, a decision tree was derived to provide a predictive model for the three enterotypes. The accuracies of this model in training and independent testing sets were 97.2 and 84.0\%, respectively. We used NGS technology to characterize the microbiota and constructed a predictive model. The most significant finding was that Enterobacteriaceae, the predominant subtype, could be a new subtype of enterotypes in the Asian population.}, number={Suppl 1}, journal={BMC Genomics}, author={Liang, Chao and Tseng, Han-Chi and Chen, Hui-Mei and Wang, Wei-Chi and Chiu, Chih-Min and Chang, Jen-Yun and Lu, Kuan-Yi and Weng, Shun-Long and Chang, Tzu-Hao and Chang, Chao-Hsiang and Weng, Chen-Tsung and Wang, Hwei-Ming and Huang, Hsien-Da}, year={2017}, pages={932} }
 
@article{unifrac-useful-forensic_2020, title={A novel approach for the forensic diagnosis of drowning by microbiological analysis with next-generation sequencing and unweighted UniFrac-based PCoA}, volume={134}, ISSN={0937-9827}, DOI={10.1007/s00414-020-02358-1}, abstractNote={The diagnosis of drowning is one of the major challenges in forensic practice, especially when the corpse is in a state of decomposition. Novel indicators of drowning are desired in the field of forensic medicine. In the past decade, aquatic bacteria have attracted great attention from forensic experts because they can easily enter the blood circulation with drowning medium, and some of them can proliferate in the corpse. Recently, the advent of next-generation sequencing (NGS) has created new opportunities to efficiently analyze whole microbial communities and has catalyzed the development of forensic microbiology. We presumed that NGS could be a potential method for diagnosing drowning. In the present study, we verified this hypothesis by fundamental experiments in drowned and postmortem-submersed rat models. Our study revealed that detecting the bacterial communities with NGS and processing the data in a transparent way with unweighted UniFrac-based principal coordinates analysis (PCoA) could clearly discriminate the skin, lung, blood, and liver specimens of the drowning group and postmortem submersion group. Furthermore, the acquired information could be used to identify new cases. Taken together, these results suggest that we could build a microbial database of drowned and postmortem-submersed victims by NGS and subsequently use a bioinformatic method to diagnose drowning in future forensic practice.}, number={6}, journal={International Journal of Legal Medicine}, author={Wang, Lin-Lin and Zhang, Fu-Yuan and Dong, Wen-Wen and Wang, Chang-Liang and Liang, Xue-Ying and Suo, Long-Long and Cheng, Jian and Zhang, Miao and Guo, Xiang-Shen and Jiang, Peng-Hao and Guan, Da-Wei and Zhao, Rui}, year={2020}, pages={2149–2159} }

@article{Lozupone_unifrac_2005, title={UniFrac: a New Phylogenetic Method for Comparing Microbial Communities}, volume={71}, ISSN={0099-2240}, DOI={10.1128/aem.71.12.8228-8235.2005}, abstractNote={We introduce here a new method for computing differences between microbial communities based on phylogenetic information. This method, UniFrac, measures the phylogenetic distance between sets of taxa in a phylogenetic tree as the fraction of the branch length of the tree that leads to descendants from either one environment or the other, but not both. UniFrac can be used to determine whether communities are significantly different, to compare many communities simultaneously using clustering and ordination techniques, and to measure the relative contributions of different factors, such as chemistry and geography, to similarities between samples. We demonstrate the utility of UniFrac by applying it to published 16S rRNA gene libraries from cultured isolates and environmental clones of bacteria in marine sediment, water, and ice. Our results reveal that (i) cultured isolates from ice, water, and sediment resemble each other and environmental clone sequences from sea ice, but not environmental clone sequences from sediment and water; (ii) the geographical location does not correlate strongly with bacterial community differences in ice and sediment from the Arctic and Antarctic; and (iii) bacterial communities differ between terrestrially impacted seawater (whether polar or temperate) and warm oligotrophic seawater, whereas those in individual seawater samples are not more similar to each other than to those in sediment or ice samples. These results illustrate that UniFrac provides a new way of characterizing microbial communities, using the wealth of environmental rRNA sequences, and allows quantitative insight into the factors that underlie the distribution of lineages among environments.}, number={12}, journal={Applied and Environmental Microbiology}, author={Lozupone, Catherine and Knight, Rob}, year={2005}, pages={8228–8235} }

@article{Moura_environmental_2018, title={The influence of surface microbial diversity and succession on microbiologically influenced corrosion of steel in a simulated marine environment}, volume={200}, ISSN={0302-8933}, DOI={10.1007/s00203-018-1559-2}, number={10}, journal={Archives of Microbiology}, author={Moura, Vanessa and Ribeiro, Iris and Moriggi, Priscilla and Capão, Artur and Salles, Carolina and Bitati, Suleima and Procópio, Luciano}, year={2018}, pages={1447–1456} }

@InProceedings{wgsunifrac,
  author =	{Wei, Wei and Koslicki, David},
  title =	{{WGSUniFrac: Applying UniFrac Metric to Whole Genome Shotgun Data}},
  booktitle =	{22nd International Workshop on Algorithms in Bioinformatics (WABI 2022)},
  pages =	{15:1--15:22},
  series =	{Leibniz International Proceedings in Informatics (LIPIcs)},
  ISBN =	{978-3-95977-243-3},
  ISSN =	{1868-8969},
  year =	{2022},
  volume =	{242},
  editor =	{Boucher, Christina and Rahmann, Sven},
  publisher =	{Schloss Dagstuhl -- Leibniz-Zentrum f{\"u}r Informatik},
  address =	{Dagstuhl, Germany},
  URL =		{https://drops.dagstuhl.de/opus/volltexte/2022/17049},
  URN =		{urn:nbn:de:0030-drops-170494},
  doi =		{10.4230/LIPIcs.WABI.2022.15},
  annote =	{Keywords: UniFrac, beta-diversity, Whole Genome Shotgun, microbial community similarity}
}

@article{Evans_Kantorovich_2012, title={The phylogenetic Kantorovich–Rubinstein metric for environmental sequence samples}, volume={74}, ISSN={1467-9868}, DOI={10.1111/j.1467-9868.2011.01018.x}, abstractNote={Summary.  It is now common to survey microbial communities by sequencing nucleic acid material extracted in bulk from a given environment. Comparative methods are needed that indicate the extent to which two communities differ given data sets of this type. UniFrac, which gives a somewhat ad hoc phylogenetics-based distance between two communities, is one of the most commonly used tools for these analyses. We provide a foundation for such methods by establishing that, if we equate a metagenomic sample with its empirical distribution on a reference phylogenetic tree, then the weighted UniFrac distance between two samples is just the classical Kantorovich–Rubinstein, or earth mover’s, distance between the corresponding empirical distributions. We demonstrate that this Kantorovich–Rubinstein distance and extensions incorporating uncertainty in the sample locations can be written as a readily computable integral over the tree, we develop Lp Zolotarev-type generalizations of the metric, and we show how the p-value of the resulting natural permutation test of the null hypothesis ‘no difference between two communities’ can be approximated by using a Gaussian process functional. We relate the L2-case to an analysis-of-variance type of decomposition, finding that the distribution of its associated Gaussian functional is that of a computable linear combination of independent random variables.}, number={3}, journal={Journal of the Royal Statistical Society: Series B (Statistical Methodology)}, author={Evans, Steven N. and Matsen, Frederick A.}, year={2012}, pages={569–592} }

@phdthesis{McClelland_thesis, title={Wasserstein B-diversity metrics over graphs: Derivation, efficient computation and applications}, author={McClelland, Jason}, year={2018} }
 
@mastersthesis{Millward_thesis, title={L2 UniFrac}, author={Millward, Andrew}, year={2022}, school={the Pennsylvania State University} }

@article{barycenter_review, year = {2019},volume = {11},journal = {Foundations and Trends in Machine Learning},title = {Computational Optimal Transport},number = {5-6},pages = {355--607},author = {Gabriel Peyr\’e and Marco Cuturi}}

@article{FST-WB_2021, title={Fixed Support Tree-Sliced Wasserstein Barycenter}, DOI={10.48550/arxiv.2109.03431}, abstractNote={The Wasserstein barycenter has been widely studied in various fields, including natural language processing, and computer vision. However, it requires a high computational cost to solve the Wasserstein barycenter problem because the computation of the Wasserstein distance requires a quadratic time with respect to the number of supports. By contrast, the Wasserstein distance on a tree, called the tree-Wasserstein distance, can be computed in linear time and allows for the fast comparison of a large number of distributions. In this study, we propose a barycenter under the tree-Wasserstein distance, called the fixed support tree-Wasserstein barycenter (FS-TWB) and its extension, called the fixed support tree-sliced Wasserstein barycenter (FS-TSWB). More specifically, we first show that the FS-TWB and FS-TSWB problems are convex optimization problems and can be solved by using the projected subgradient descent. Moreover, we propose a more efficient algorithm to compute the subgradient and objective function value by using the properties of tree-Wasserstein barycenter problems. Through real-world experiments, we show that, by using the proposed algorithm, the FS-TWB and FS-TSWB can be solved two orders of magnitude faster than the original Wasserstein barycenter.}, journal={arXiv}, author={Takezawa, Yuki and Sato, Ryoma and Kozareva, Zornitsa and Ravi, Sujith and Yamada, Makoto}, year={2021} }

@article{wasserstein_approximation_1985, title={The Wasserstein distance and approximation theorems}, volume={70}, ISSN={0178-8051}, DOI={10.1007/bf00532240}, abstractNote={By an extension of the idea of the multivariate quantile transform we obtain an explicit formula for the Wasserstein distance between multivariate distributions in certain cases. For the general case we use a modification of the definition of the Wasserstein distance and determine optimal ‘markov-constructions’. We give some applications to the problem of approximation of stochastic processes by simpler ones, as e.g. weakly dependent processes by independent sequences and, finally, determine the optimal martingale approximation to a given sequence of random variables; the Doob decomposition gives only the ‘one-step optimal’ approximation.}, number={1}, journal={Probability Theory and Related Fields}, author={Rüschendorf, Ludger}, year={1985}, pages={117–129} }

@inproceedings{Cuturi_2013,
 author = {Cuturi, Marco},
 booktitle = {Advances in Neural Information Processing Systems},
 editor = {C.J. Burges and L. Bottou and M. Welling and Z. Ghahramani and K.Q. Weinberger},
 pages = {},
 publisher = {Curran Associates, Inc.},
 title = {Sinkhorn Distances: Lightspeed Computation of Optimal Transport},
 url = {https://proceedings.neurips.cc/paper/2013/file/af21d0c97db2e27e13572cbf59eb343d-Paper.pdf},
 volume = {26},
 year = {2013}
}

@article{Rabin_sliced_WB_2012, title={Scale Space and Variational Methods in Computer Vision, Third International Conference, SSVM 2011, Ein-Gedi, Israel, May 29 – June 2, 2011, Revised Selected Papers}, ISSN={0302-9743}, DOI={10.1007/978-3-642-24785-9_37}, abstractNote={This paper proposes a new definition of the averaging of discrete probability distributions as a barycenter over the Monge-Kantorovich optimal transport space. To overcome the time complexity involved by the numerical solving of such problem, the original Wasserstein metric is replaced by a sliced approximation over 1D distributions. This enables us to introduce a new fast gradient descent algorithm to compute Wasserstein barycenters of point clouds. This new notion of barycenter of probabilities is likely to find applications in computer vision where one wants to average features defined as distributions. We show an application to texture synthesis and mixing, where a texture is characterized by the distribution of the response to a multi-scale oriented filter bank. This leads to a simple way to navigate over a convex domain of color textures.}, journal={Lecture Notes in Computer Science}, author={Rabin, Julien and Peyré, Gabriel and Delon, Julie and Bernot, Marc}, year={2012}, pages={435–446} }


@article{Le_tree_WB_2019, title={Tree-Wasserstein Barycenter for Large-Scale Multilevel Clustering and Scalable Bayes}, DOI={10.48550/arxiv.1910.04483}, abstractNote={We study in this paper a variant of Wasserstein barycenter problem, which we refer to as tree-Wasserstein barycenter, by leveraging a specific class of ground metrics, namely tree metrics, for Wasserstein distance. Drawing on the tree structure, we propose an efficient algorithmic approach to solve the tree-Wasserstein barycenter and its variants. The proposed approach is not only fast for computation but also efficient for memory usage. Exploiting the tree-Wasserstein barycenter and its variants, we scale up multi-level clustering and scalable Bayes, especially for large-scale applications where the number of supports in probability measures is large. Empirically, we test our proposed approach against other baselines on large-scale synthetic and real datasets.}, journal={arXiv}, author={Le, Tam and Huynh, Viet and Ho, Nhat and Phung, Dinh and Yamada, Makoto}, year={2019} }

@article{Le_tree_sliced_2019, title={Tree-Sliced Variants of Wasserstein Distances}, DOI={10.48550/arxiv.1902.00342}, abstractNote={Optimal transport (OT) theory defines a powerful set of tools to compare probability distributions. OT~suffers however from a few drawbacks, computational and statistical, which have encouraged the proposal of several regularized variants of OT in the recent literature, one of the most notable being the textit{sliced} formulation, which exploits the closed-form formula between univariate distributions by projecting high-dimensional measures onto random lines. We consider in this work a more general family of ground metrics, namely textit{tree metrics}, which also yield fast closed-form computations and negative definite, and of which the sliced-Wasserstein distance is a particular case (the tree is a chain). We propose the tree-sliced Wasserstein distance, computed by averaging the Wasserstein distance between these measures using random tree metrics, built adaptively in either low or high-dimensional spaces. Exploiting the negative definiteness of that distance, we also propose a positive definite kernel, and test it against other baselines on a few benchmark tasks.}, journal={arXiv}, author={Le, Tam and Yamada, Makoto and Fukumizu, Kenji and Cuturi, Marco}, year={2019} }

@article{WB_NLP_2018, title={Distilled Wasserstein Learning for Word Embedding and Topic Modeling}, DOI={10.48550/arxiv.1809.04705}, abstractNote={We propose a novel Wasserstein method with a distillation mechanism, yielding joint learning of word embeddings and topics. The proposed method is based on the fact that the Euclidean distance between word embeddings may be employed as the underlying distance in the Wasserstein topic model. The word distributions of topics, their optimal transports to the word distributions of documents, and the embeddings of words are learned in a unified framework. When learning the topic model, we leverage a distilled underlying distance matrix to update the topic distributions and smoothly calculate the corresponding optimal transports. Such a strategy provides the updating of word embeddings with robust guidance, improving the algorithmic convergence. As an application, we focus on patient admission records, in which the proposed method embeds the codes of diseases and procedures and learns the topics of admissions, obtaining superior performance on clinically-meaningful disease network construction, mortality prediction as a function of admission codes, and procedure recommendation.}, journal={arXiv}, author={Xu, Hongteng and Wang, Wenlin and Liu, Wei and Carin, Lawrence}, year={2018} }

@article{WB_model_ensemble_2019, title={Wasserstein Barycenter Model Ensembling}, DOI={10.48550/arxiv.1902.04999}, abstractNote={In this paper we propose to perform model ensembling in a multiclass or a multilabel learning setting using Wasserstein (W.) barycenters. Optimal transport metrics, such as the Wasserstein distance, allow incorporating semantic side information such as word embeddings. Using W. barycenters to find the consensus between models allows us to balance confidence and semantics in finding the agreement between the models. We show applications of Wasserstein ensembling in attribute-based classification, multilabel learning and image captioning generation. These results show that the W. ensembling is a viable alternative to the basic geometric or arithmetic mean ensembling.}, journal={arXiv}, author={Dognin, Pierre and Melnyk, Igor and Mroueh, Youssef and Ross, Jerret and Santos, Cicero Dos and Sercu, Tom}, year={2019} }

@article{WB_image_processing_2020, title={Barycenters of Natural Images - Constrained Wasserstein Barycenters for Image Morphing}, volume={00}, DOI={10.1109/cvpr42600.2020.00793}, abstractNote={Image interpolation, or image morphing, refers to a visual transition between two (or more) input images. For such a transition to look visually appealing, its desirable properties are (i) to be smooth; (ii) to apply the minimal required change in the image; and (iii) to seem “real”, avoiding unnatural artifacts in each image in the transition. To obtain a smooth and straightforward transition, one may adopt the well-known Wasserstein Barycenter Problem (WBP). While this approach guarantees minimal changes under the Wasserstein metric, the resulting images might seem unnatural. In this work, we propose a novel approach for image morphing that possesses all three desired properties. To this end, we define a constrained variant of the WBP that enforces the intermediate images to satisfy an image prior. We describe an algorithm that solves this problem and demonstrate it using the sparse prior and generative adversarial networks. 11Source code available at http://tiny.cc/barycenter Source code available at http://tiny.cc/barycenter}, journal={2020 IEEE/CVF Conference on Computer Vision and Pattern Recognition (CVPR)}, author={Simon, Dror and Aberdam, Aviad}, year={2020}, pages={7907–7916} }

@article{WB_text_mixing_2012, title={Scale Space and Variational Methods in Computer Vision, Third International Conference, SSVM 2011, Ein-Gedi, Israel, May 29 – June 2, 2011, Revised Selected Papers}, ISSN={0302-9743}, DOI={10.1007/978-3-642-24785-9_37}, abstractNote={This paper proposes a new definition of the averaging of discrete probability distributions as a barycenter over the Monge-Kantorovich optimal transport space. To overcome the time complexity involved by the numerical solving of such problem, the original Wasserstein metric is replaced by a sliced approximation over 1D distributions. This enables us to introduce a new fast gradient descent algorithm to compute Wasserstein barycenters of point clouds. This new notion of barycenter of probabilities is likely to find applications in computer vision where one wants to average features defined as distributions. We show an application to texture synthesis and mixing, where a texture is characterized by the distribution of the response to a multi-scale oriented filter bank. This leads to a simple way to navigate over a convex domain of color textures.}, journal={Lecture Notes in Computer Science}, author={Rabin, Julien and Peyré, Gabriel and Delon, Julie and Bernot, Marc}, year={2012}, pages={435–446} }

@article{adenoma_Yachida_2019, title={Metagenomic and metabolomic analyses reveal distinct stage-specific phenotypes of the gut microbiota in colorectal cancer}, volume={25}, ISSN={1078-8956}, DOI={10.1038/s41591-019-0458-7}, abstractNote={In most cases of sporadic colorectal cancers, tumorigenesis is a multistep process, involving genomic alterations in parallel with morphologic changes. In addition, accumulating evidence suggests that the human gut microbiome is linked to the development of colorectal cancer. Here we performed fecal metagenomic and metabolomic studies on samples from a large cohort of 616 participants who underwent colonoscopy to assess taxonomic and functional characteristics of gut microbiota and metabolites. Microbiome and metabolome shifts were apparent in cases of multiple polypoid adenomas and intramucosal carcinomas, in addition to more advanced lesions. We found two distinct patterns of microbiome elevations. First, the relative abundance of Fusobacterium nucleatum spp. was significantly (P < 0.005) elevated continuously from intramucosal carcinoma to more advanced stages. Second, Atopobium parvulum and Actinomyces odontolyticus, which co-occurred in intramucosal carcinomas, were significantly (P < 0.005) increased only in multiple polypoid adenomas and/or intramucosal carcinomas. Metabolome analyses showed that branched-chain amino acids and phenylalanine were significantly (P < 0.005) increased in intramucosal carcinomas and bile acids, including deoxycholate, were significantly (P < 0.005) elevated in multiple polypoid adenomas and/or intramucosal carcinomas. We identified metagenomic and metabolomic markers to discriminate cases of intramucosal carcinoma from the healthy controls. Our large-cohort multi-omics data indicate that shifts in the microbiome and metabolome occur from the very early stages of the development of colorectal cancer, which is of possible etiological and diagnostic importance. Colorectal cancer stages are associated with distinct microbial and metabolomic profiles that could shed light on cancer progression.}, number={6}, journal={Nature Medicine}, author={Yachida, Shinichi and Mizutani, Sayaka and Shiroma, Hirotsugu and Shiba, Satoshi and Nakajima, Takeshi and Sakamoto, Taku and Watanabe, Hikaru and Masuda, Keigo and Nishimoto, Yuichiro and Kubo, Masaru and Hosoda, Fumie and Rokutan, Hirofumi and Matsumoto, Minori and Takamaru, Hiroyuki and Yamada, Masayoshi and Matsuda, Takahisa and Iwasaki, Motoki and Yamaji, Taiki and Yachida, Tatsuo and Soga, Tomoyoshi and Kurokawa, Ken and Toyoda, Atsushi and Ogura, Yoshitoshi and Hayashi, Tetsuya and Hatakeyama, Masanori and Nakagama, Hitoshi and Saito, Yutaka and Fukuda, Shinji and Shibata, Tatsuhiro and Yamada, Takuji}, year={2019}, pages={968–976} }

@article{cancer_metagenomics_Banerjee_2015, title={Metagenomics: A new horizon in cancer research}, volume={5}, ISSN={2214-5400}, DOI={10.1016/j.mgene.2015.05.005}, abstractNote={Metagenomics has broadened the scope of targeting microbes responsible for inducing various types of cancers. About 16.1\% of cancers are associated with microbial infection. Metagenomics is an equitable way of identifying and studying micro-organisms within their habitat. In cancer research, this approach has revolutionized the way of identifying, analyzing and targeting the microbial diversity present in the tissue specimens of cancer patients. The genomic analyses of these micro-organisms through next generation sequencing techniques invariably facilitate in recognizing the microbial population in biopsies and their evolutionary relationships with each other. In this review an attempt has been made to generate current metagenomic view on cancer microbiota. Different types of micro-organisms have been found to be linked to various types of cancers, thus, contributing significantly in understanding the disease at molecular level.}, journal={Meta Gene}, author={Banerjee, Joyita and Mishra, Neetu and Dhas, Yogita}, year={2015}, pages={84–89} }

@article{autism-Means_2017, title={Microbiota Transfer Therapy alters gut ecosystem and improves gastrointestinal and autism symptoms: an open-label study}, volume={5}, DOI={10.1186/s40168-016-0225-7}, abstractNote={Autism spectrum disorders (ASD) are complex neurobiological disorders that impair social interactions and communication and lead to restricted, repetitive, and stereotyped patterns of behavior, interests, and activities. The causes of these disorders remain poorly understood, but gut microbiota, the 1013 bacteria in the human intestines, have been implicated because children with ASD often suffer gastrointestinal (GI) problems that correlate with ASD severity. Several previous studies have reported abnormal gut bacteria in children with ASD. The gut microbiome-ASD connection has been tested in a mouse model of ASD, where the microbiome was mechanistically linked to abnormal metabolites and behavior. Similarly, a study of children with ASD found that oral non-absorbable antibiotic treatment improved GI and ASD symptoms, albeit temporarily. Here, a small open-label clinical trial evaluated the impact of Microbiota Transfer Therapy (MTT) on gut microbiota composition and GI and ASD symptoms of 18 ASD-diagnosed children. MTT involved a 2-week antibiotic treatment, a bowel cleanse, and then an extended fecal microbiota transplant (FMT) using a high initial dose followed by daily and lower maintenance doses for 7–8 weeks. The Gastrointestinal Symptom Rating Scale revealed an approximately 80\% reduction of GI symptoms at the end of treatment, including significant improvements in symptoms of constipation, diarrhea, indigestion, and abdominal pain. Improvements persisted 8 weeks after treatment. Similarly, clinical assessments showed that behavioral ASD symptoms improved significantly and remained improved 8 weeks after treatment ended. Bacterial and phagedeep sequencing analyses revealed successful partial engraftment of donor microbiota and beneficial changes in the gut environment. Specifically, overall bacterial diversity and the abundance of Bifidobacterium, Prevotella, and Desulfovibrio among other taxa increased following MTT, and these changes persisted after treatment stopped (followed for 8 weeks). This exploratory, extended-duration treatment protocol thus appears to be a promising approach to alter the gut microbiome and virome and improve GI and behavioral symptoms of ASD. Improvements in GI symptoms, ASD symptoms, and the microbiome all persisted for at least 8 weeks after treatment ended, suggesting a long-term impact. This trial was registered on the ClinicalTrials.gov, with the registration number NCT02504554}, number={1}, journal={Microbiome}, author={Kang, Dae-Wook and Adams, James B. and Gregory, Ann C. and Borody, Thomas and Chittick, Lauren and Fasano, Alessio and Khoruts, Alexander and Geis, Elizabeth and Maldonado, Juan and McDonough-Means, Sharon and Pollard, Elena L. and Roux, Simon and Sadowsky, Michael J. and Lipson, Karen Schwarzberg and Sullivan, Matthew B. and Caporaso, J. Gregory and Krajmalnik-Brown, Rosa}, year={2017}, pages={10} }

@article{Johnson_sociability_2022, title={Sociability in a non-captive macaque population is associated with beneficial gut bacteria}, volume={13}, ISSN={1664-302X}, DOI={10.3389/fmicb.2022.1032495}, abstractNote={The relationship between social behaviour and the microbiome is known to be reciprocal. Research in wild animal populations, particularly in primate social groups, has revealed the role that social interactions play in microbial transmission, whilst studies in laboratory animals have demonstrated that the gut microbiome can affect multiple aspects of behaviour, including social behaviour. Here we explore behavioural variation in a non-captive animal population with respect to the abundance of specific bacterial genera. Social behaviour based on grooming interactions is assessed in a population of rhesus macaques (Macaca mulatta), and combined with gut microbiome data. We focus our analyses on microbiome genera previously linked to sociability and autistic behaviours in rodents and humans. We show in this macaque population that some of these genera are also related to an individual’s propensity to engage in social interactions. Interestingly, we find that several of the genera positively related to sociability, such as Faecalibacterium, are well known for their beneficial effects on health and their anti-inflammatory properties. In contrast, the genus Streptococcus, which includes pathogenic species, is more abundant in less sociable macaques. Our results indicate that microorganisms whose abundance varies with individual social behaviour also have functional links to host immune status. Overall, these findings highlight the connections between social behaviour, microbiome composition, and health in an animal population.}, journal={Frontiers in Microbiology}, author={Johnson, Katerina V.-A. and Watson, Karli K. and Dunbar, Robin I. M. and Burnet, Philip W. J.}, year={2022}, pages={1032495} }

@article{soil_variability_2010, title={Exploring research frontiers in microbiology: the challenge of metagenomics in soil microbiology}, volume={161}, ISSN={0923-2508}, DOI={10.1016/j.resmic.2010.04.010}, abstractNote={Soil is one of the most complex and challenging environments for microbiologists. In fact, although it contains the largest microbial diversity on the planet, the majority of these microbes are still uncharacterized and represent an enormous unexplored reservoir of genetic and metabolic diversity. Metagenomics, the study of the entire genome of soil biota, currently represents a powerful tool for assessing the diversity of complex microbial communities, providing access to a number of new species, genes or novel molecules that are relevant for biotechnology and agricultural applications. In this paper, the onset of new high-throughput metagenomic approaches and new perspectives in soil microbial ecology and data handling are discussed.}, number={6}, journal={Research in Microbiology}, author={Mocali, Stefano and Benedetti, Anna}, year={2010}, pages={497–505} }

@article{hot_spot_distribution_2002, title={In Situ Spatial Patterns of Soil Bacterial Populations, Mapped at Multiple Scales, in an Arable Soil}, volume={44}, ISSN={0095-3628}, DOI={10.1007/s00248-002-2021-0}, abstractNote={Very little is known about the spatial organization of soil microbes across scales that are relevant both to microbial function and to field-based processes. The spatial distributions of microbes and microbially mediated activity have a high intrinsic variability. This can present problems when trying to quantify the effects of disturbance, management practices, or climate change on soil microbial systems and attendant function. A spatial sampling regime was implemented in an arable field. Cores of undisturbed soil were sampled from a 3 × 3 × 0.9 m volume of soil (topsoil and subsoil) and a biological thin section, in which the in situ distribution of bacteria could be quantified, prepared from each core. Geostatistical analysis was used to quantify the nature of spatial structure from micrometers to meters and spatial point pattern analysis to test for deviations from complete spatial randomness of mapped bacteria. Spatial structure in the topsoil was only found at the microscale (micrometers), whereas evidence for nested scales of spatial structure was found in the subsoil (at the microscale, and at the centimeter to meter scale). Geostatistical ranges of spatial structure at the micro scale were greater in the topsoil and tended to decrease with depth in the subsoil. Evidence for spatial aggregation in bacteria was stronger in the topsoil and also decreased with depth in the subsoil, though extremely high degrees of aggregation were found at very short distances in the deep subsoil. The data suggest that factors that regulate the distribution of bacteria in the subsoil operate at two scales, in contrast to one scale in the topsoil, and that bacterial patches are larger and more prevalent in the topsoil.}, number={4}, journal={Microbial Ecology}, author={Nunan, N. and Wu, K. and Young, I.M. and Crawford, J.W. and Ritz, K.}, year={2002}, pages={296–305} }

@article{Liang_enterotypes_2017, title={Diversity and enterotype in gut bacterial community of adults in Taiwan}, volume={18}, DOI={10.1186/s12864-016-3261-6}, abstractNote={Gastrointestinal microbiota, particularly gut microbiota, is associated with human health. The biodiversity of gut microbiota is affected by ethnicities and environmental factors such as dietary habits or medicine intake, and three enterotypes of the human gut microbiome were announced in 2011. These enterotypes are not significantly correlated with gender, age, or body weight but are influenced by long-term dietary habits. However, to date, only two enterotypes (predominantly consisting of Bacteroides and Prevotella) have shown these characteristics in previous research; the third enterotype remains ambiguous. Understanding the enterotypes can improve the knowledge of the relationship between microbiota and human health. We obtained 181 human fecal samples from adults in Taiwan. Microbiota compositions were analyzed using next-generation sequencing (NGS) technology, which is a culture-independent method of constructing microbial community profiles by sequencing 16S ribosomal DNA (rDNA). In these samples, 17,675,898 sequencing reads were sequenced, and on average, 215 operational taxonomic units (OTUs) were identified for each sample. In this study, the major bacteria in the enterotypes identified from the fecal samples were Bacteroides, Prevotella, and Enterobacteriaceae, and their correlation with dietary habits was confirmed. A microbial interaction network in the gut was observed on the basis of the amount of short-chain fatty acids, pH value of the intestine, and composition of the bacterial community (enterotypes). Finally, a decision tree was derived to provide a predictive model for the three enterotypes. The accuracies of this model in training and independent testing sets were 97.2 and 84.0\%, respectively. We used NGS technology to characterize the microbiota and constructed a predictive model. The most significant finding was that Enterobacteriaceae, the predominant subtype, could be a new subtype of enterotypes in the Asian population.}, number={Suppl 1}, journal={BMC Genomics}, author={Liang, Chao and Tseng, Han-Chi and Chen, Hui-Mei and Wang, Wei-Chi and Chiu, Chih-Min and Chang, Jen-Yun and Lu, Kuan-Yi and Weng, Shun-Long and Chang, Tzu-Hao and Chang, Chao-Hsiang and Weng, Chen-Tsung and Wang, Hwei-Ming and Huang, Hsien-Da}, year={2017}, pages={932} }
 
 @article{emdunifrac_Koslicki_2018, title={EMDUniFrac: exact linear time computation of the UniFrac metric and identification of differentially abundant organisms}, volume={77}, ISSN={0303-6812}, DOI={10.1007/s00285-018-1235-9}, abstractNote={Both the weighted and unweighted UniFrac distances have been very successfully employed to assess if two communities differ, but do not give any information about how two communities differ. We take advantage of recent observations that the UniFrac metric is equivalent to the so-called earth mover’s distance (also known as the Kantorovich–Rubinstein metric) to develop an algorithm that not only computes the UniFrac distance in linear time and space, but also simultaneously finds which operational taxonomic units are responsible for the observed differences between samples. This allows the algorithm, called EMDUniFrac, to determine why given samples are different, not just if they are different, and with no added computational burden. EMDUniFrac can be utilized on any distribution on a tree, and so is particularly suitable to analyzing both operational taxonomic units derived from amplicon sequencing, as well as community profiles resulting from classifying whole genome shotgun metagenomes. The EMDUniFrac source code (written in python) is freely available at: https://github.com/dkoslicki/EMDUniFrac.}, number={4}, journal={Journal of Mathematical Biology}, author={McClelland, Jason and Koslicki, David}, year={2018}, pages={935–949} }

@article{Kasmanas_humanmetagenomedb_2020, title={HumanMetagenomeDB: a public repository of curated and standardized metadata for human metagenomes}, volume={49}, ISSN={0305-1048}, DOI={10.1093/nar/gkaa1031}, number={D1}, journal={Nucleic Acids Research}, author={Kasmanas, Jonas Coelho and Bartholomäus, Alexander and Corrêa, Felipe Borim and Tal, Tamara and Jehmlich, Nico and Herberth, Gunda and von Bergen, Martin and Stadler, Peter F and Carvalho, André Carlos Ponce de Leon Ferreira de and Nunes da Rocha, Ulisses}, year={2020}, pages={gkaa1031-} }

 @article{Gonzalez_qiita_2018, title={Qiita: rapid, web-enabled microbiome meta-analysis}, volume={15}, ISSN={1548-7091}, DOI={10.1038/s41592-018-0141-9}, abstractNote={Multi-omic insights into microbiome function and composition typically advance one study at a time. However, in order for relationships across studies to be fully understood, data must be aggregated into meta-analyses. This makes it possible to generate new hypotheses by finding features that are reproducible across biospecimens and data layers. Qiita dramatically accelerates such integration tasks in a web-based microbiome-comparison platform, which we demonstrate with Human Microbiome Project and Integrative Human Microbiome Project (iHMP) data. The Qiita web platform provides access to large amounts of public microbial multi-omic data and enables easy analysis and meta-analysis of standardized private and public data.}, number={10}, journal={Nature Methods}, author={Gonzalez, Antonio and Navas-Molina, Jose A. and Kosciolek, Tomasz and McDonald, Daniel and Vázquez-Baeza, Yoshiki and Ackermann, Gail and DeReus, Jeff and Janssen, Stefan and Swafford, Austin D. and Orchanian, Stephanie B. and Sanders, Jon G. and Shorenstein, Joshua and Holste, Hannes and Petrus, Semar and Robbins-Pianka, Adam and Brislawn, Colin J. and Wang, Mingxun and Rideout, Jai Ram and Bolyen, Evan and Dillon, Matthew and Caporaso, J. Gregory and Dorrestein, Pieter C. and Knight, Rob}, year={2018}, pages={796–798} }
